# Supplementary material for: A phenotypic screening platform utilising human spermatozoa identifies compounds with contraceptive activity
Source: eLife. 2020 Jan 28;9:e51739. doi: 10.7554/eLife.51739 (PMC7046468; doi:10.7554/eLife.51739)
Supplement: Figure 2—figure supplement 1—source data 1. [file elife-51739-fig2-figsupp1-data1.csv]

treatment	drug	donor_pool	per_motile
20 min incubation	Disulfiram 10 uM	Donor Pool 1	9
20 min incubation	Disulfiram 10 uM	Donor Pool 1	2
20 min incubation	Disulfiram 10 uM	Donor Pool 1	6
20 min incubation	Disulfiram 10 uM	Donor Pool 1	6
20 min incubation	DMSO	Donor Pool 1	81
20 min incubation	DMSO	Donor Pool 1	83
20 min incubation	DMSO	Donor Pool 1	83
20 min incubation	DMSO	Donor Pool 1	84
Untreated	Untreated	Donor Pool 1	82
Untreated	Untreated	Donor Pool 1	83
Wash out + 60 min	Disulfiram 10 uM	Donor Pool 1	15
Wash out + 60 min	Disulfiram 10 uM	Donor Pool 1	9
Wash out + 60 min	Disulfiram 10 uM	Donor Pool 1	21
Wash out + 60 min	Disulfiram 10 uM	Donor Pool 1	20
Wash out + 60 min	DMSO	Donor Pool 1	81
Wash out + 60 min	DMSO	Donor Pool 1	87
Wash out + 60 min	DMSO	Donor Pool 1	80
Wash out + 60 min	DMSO	Donor Pool 1	80
20 min incubation	Disulfiram 10 uM	Donor Pool 2	7
20 min incubation	Disulfiram 10 uM	Donor Pool 2	3
20 min incubation	Disulfiram 10 uM	Donor Pool 2	5
20 min incubation	Disulfiram 10 uM	Donor Pool 2	3
20 min incubation	DMSO	Donor Pool 2	79
20 min incubation	DMSO	Donor Pool 2	82
20 min incubation	DMSO	Donor Pool 2	83
20 min incubation	DMSO	Donor Pool 2	79
Untreated	Untreated	Donor Pool 2	87
Untreated	Untreated	Donor Pool 2	85
Wash out + 60 min	Disulfiram 10 uM	Donor Pool 2	27
Wash out + 60 min	Disulfiram 10 uM	Donor Pool 2	23
Wash out + 60 min	Disulfiram 10 uM	Donor Pool 2	20
Wash out + 60 min	Disulfiram 10 uM	Donor Pool 2	18
Wash out + 60 min	DMSO	Donor Pool 2	80
Wash out + 60 min	DMSO	Donor Pool 2	85
Wash out + 60 min	DMSO	Donor Pool 2	85
Wash out + 60 min	DMSO	Donor Pool 2	88
20 min incubation	Disulfiram 10 uM	Donor Pool 3	10
20 min incubation	Disulfiram 10 uM	Donor Pool 3	8
20 min incubation	Disulfiram 10 uM	Donor Pool 3	5
20 min incubation	Disulfiram 10 uM	Donor Pool 1	17
20 min incubation	Disulfiram 10 uM	Donor Pool 3	3
20 min incubation	DMSO	Donor Pool 3	94
20 min incubation	DMSO	Donor Pool 3	85
20 min incubation	DMSO	Donor Pool 3	90
20 min incubation	DMSO	Donor Pool 3	88
Untreated	Untreated	Donor Pool 3	93
Untreated	Untreated	Donor Pool 3	93
Wash out + 60 min	Disulfiram 10 uM	Donor Pool 3	18
Wash out + 60 min	Disulfiram 10 uM	Donor Pool 3	18
Wash out + 60 min	Disulfiram 10 uM	Donor Pool 3	5
Wash out + 60 min	Disulfiram 10 uM	Donor Pool 3	7
Wash out + 60 min	DMSO	Donor Pool 3	82
Wash out + 60 min	DMSO	Donor Pool 3	87
Wash out + 60 min	DMSO	Donor Pool 3	90
Wash out + 60 min	DMSO	Donor Pool 3	92
