# Supplementary material for: A phenotypic screening platform utilising human spermatozoa identifies compounds with contraceptive activity
Source: eLife. 2020 Jan 28;9:e51739. doi: 10.7554/eLife.51739 (PMC7046468; doi:10.7554/eLife.51739)
Supplement: Source data 1. [file elife-51739-data1.csv]

Name	Information	EC50 [µM]	Efficacy [% reduction]
Kf-4939	Platelet aggregation inhibitor	0.49	100
Mercufenol Chloride	Antiseptic	1.45	98
Bismuth Ethanedithiol	NA	2.5	98
Tyrothricin	Antibiotic	0.34	97
Ticlatone	Antibiotic	4.43	96
Phenylmercuric Borate	Antiseptic	1.59	91
Alexidine	Phospholipase inhibitor	> 10	86
Disulfiram	Aldehyde dehydrogenase 2 inhibitor	> 10	70
Octenidine	Antibacterial	6.85	54
Pfk-015	PFKFB3 inhibitor	> 10	47
Methylprednisolone Aceponate	Antiinflammatory	2.52	45
Zoticasone Propionate	Glucocorticoid receptor agonist	2.38	39
Brigatinib	ALK receptor tyrosine kinase inhibitor	0.68	38
Fluorometholone Acetate	Antiinflammatory	3.3	35
Amibegron Hydrochloride	beta3-Adrenoceptor Agonist	0.22	31
Kf-41399	Chemoprotective agent	4.43	31
Uprosertib	PKB alpha/Akt1 inhibitor	> 10	31
Halobetasol Propionate	Antisporiatic	> 10	30
Pirtenidine	Antibiotic	2.66	28
Lx-7101	LIM Domain Kinase inhibitor	> 10	28
Ap26113-analog	ALK receptor tyrosine kinase inhibitor	1.35	24
Methylbenzethonium Chloride	Antiseptic	> 10	24
Cabazitaxel	Tubulin inhibitor	> 10	23
Resiquimod	Immunostimulant	3.22	22
Oxyphenbutazone	Treatment of Gout	4.08	21
Skq1	Neurologic drug	> 10	21
Docetaxel	Tubulin inhibitor	0.05	20
Lestaurtinib	Flt3 inhibitor	4.97	17
Brigatinib	ALK receptor tyrosine kinase inhibitor	1.89	15
